# Supplementary material for: AI-accelerated 3D gradient echo versus ultrashort echo time MRI for lung nodule detection and measurement
Source: Radiol Adv. 2026 Jul 7;3(4):umag029. doi: 10.1093/radadv/umag029 (PMC13399443; doi:10.1093/radadv/umag029)
Supplement: umag029_Supplementary_Data [file umag029_supplementary_data.zip]

Archive with 17 entries (17 files):
- 572744950_136897867_1774453926734.pdf
- 583772928_143812197_1782406798419.pdf
- 572744952_63200932_1774454158189.pdf
- 583772931_143812265_1782492168715.pdf
- 583772917_54940745_1782401780326.pdf
- 581722177_143812065_1779826215335.pdf
- 572744949_143812078_1774453721107.pdf
- 572744937_143811872_1774457531527.pdf
- 572744932_136897713_1774851380228.pdf
- 572744943_143811967_1774459242183.pdf
- 572744953_136898256_1774464004546.pdf
- 581722174_125400613_1779904963712.pdf
- Supplement_Data.zip
- 572744951_78491372_1774453189724.pdf
- 581722201_143812228_1779830878260.pdf
- 581722204_135711884_1779812460026.pdf
- 581722172_143811932_1780493397017.pdf
